# Supplementary material for: CO2 Methanation over Ni Catalysts Supported on Pr-Doped CeO2 Nanostructures Synthesized via Hydrothermal and Co-Precipitation Methods
Source: Nanomaterials (Basel). 2025 Jul 1;15(13):1022. doi: 10.3390/nano15131022 (PMC12250989; doi:10.3390/nano15131022)
Supplement: Supplementary file 1 [file nanomaterials-15-01022-s001.zip]

Archive with 1 entries (1 files):
- nanomaterials-3684882-supplementary.pdf
